# Supplementary material for: Single‐cell sequencing analysis reveals the dynamic tumour ecosystems of primary and metastatic lymph nodes in nasopharyngeal carcinoma
Source: J Cell Mol Med. 2024 Oct 11;28(19):e70137. doi: 10.1111/jcmm.70137 (PMC11467730; doi:10.1111/jcmm.70137)
Supplement: Supplementary file 2 — Tables S1–S3. [file JCMM-28-e70137-s002.xlsx]

## Sheet: Table S1
Supplementary Table S1. Information of single-cell samples used in this study.
Patient_ID	Organism	Tissue	Sample_status	Source	Accession number	Cell number
GSM4550479	Homo sapiens	Normal	NPC_N	GEO	GSE150430	10360
HRI002709	Homo sapiens	Primary tumour	NPC_PT	GSA	HRA000036	5048
HRI002710	Homo sapiens	Left regional lymph nodes	NPC_LNM	GSA	HRA000036	3256
HRI002711	Homo sapiens	Right regional lymph nodes	NPC_LNM	GSA	HRA000036	2076
HRI002715	Homo sapiens	Primary tumour	NPC_PT	GSA	HRA000036	5271
HRI002716	Homo sapiens	Left regional lymph nodes	NPC_LNM	GSA	HRA000036	8179
HRI002717	Homo sapiens	Right regional lymph nodes	NPC_LNM	GSA	HRA000036	7677
GSM5976367	Homo sapiens	Normal lymph nodes	NPC_LN	GEO	GSE199619	5751

## Sheet: Table S2
Supplementary Table S2. Marker genes for different cell types.
Gene	Sub-cluster cell types	Major cell types
TCF7	Naïve cell	T cell
LEF1	Naïve cell	T cell
SELL	Naïve cell	T cell
CCR7	Naïve cell	T cell
JUNB	Memory T cell	T cell
KLF2	Memory T cell	T cell
IL7R	Central memory T cell	T cell
CXCR5	Follicular helper T cell	T cell
BTLA	Follicular helper T cell	T cell
PDCD1	Follicular helper T cell	T cell
CD200	Follicular helper T cell	T cell
IL2RA	Regulatory T cell	T cell
FOXP3	Regulatory T cell	T cell
GZMK	Effector T cell	T cell
KLRG1	Effector T cell	T cell
KLRD1	Natural killer cell	T cell
KLRF1	Natural killer cell	T cell
KLRC1	Natural killer cell	T cell
IFIT1	Interferon-induced cell	T cell
IFIT3	Interferon-induced cell	T cell
CD14	Macrophage	Myeloid cell
CD163	Macrophage	Myeloid cell
APOE	Macrophage	Myeloid cell
C1QA	Macrophage	Myeloid cell
C1QB	Macrophage	Myeloid cell
VCAN	Monocyte	Myeloid cell
FCN1	Monocyte	Myeloid cell
CX3CR1	Monocyte	Myeloid cell
S100A8	Neutrophils	Myeloid cell
S100A9	Neutrophils	Myeloid cell
LILRA4	pDC	Myeloid cell
IL3RA	pDC	Myeloid cell
TCF4	pDC	Myeloid cell
TCL1A	pDC	Myeloid cell
CLEC4C	pDC	Myeloid cell
CLEC9A	DC1	Myeloid cell
XCR1	DC1	Myeloid cell
XCR1	DC1	Myeloid cell
CD1A	DC2	Myeloid cell
FCER1A	DC2	Myeloid cell
CD1C	DC2	Myeloid cell
CD1E	DC2	Myeloid cell
CLEC10A	DC2	Myeloid cell
CCR7	DC3	Myeloid cell
LAMP3	DC3	Myeloid cell
FSCN1	DC3	Myeloid cell
CCL22	DC3	Myeloid cell
BIRC3	DC3	Myeloid cell
IGHD	Naive cell	B-plasma cells
FCER2	Naive cell	B-plasma cells
CD19	Naive cell	B-plasma cells
NR4A1	Naive cell	B-plasma cells
MZB1	Plasma cell	B-plasma cells
SDC1	Plasma cell	B-plasma cells
GCSAM	Geminal center‐1	B-plasma cells
AICDA	Geminal center‐1	B-plasma cells
RGS13	Geminal center‐1	B-plasma cells
MEF2B	Geminal center‐1	B-plasma cells
GCSAM	Geminal center‐2	B-plasma cells
AICDA	Geminal center‐2	B-plasma cells
MKI67	Geminal center‐2	B-plasma cells
TOP2A	Geminal center‐2	B-plasma cells

## Sheet: Table S3
Supplementary Table S3.Gene sets of functional modules for different cell types.
Gene	Functional module	Cell type
ZWINT	Proliferation	T cell
E2F1	Proliferation	T cell
FEN1	Proliferation	T cell
FOXM1	Proliferation	T cell
H2AFZ	Proliferation	T cell
HMGB2	Proliferation	T cell
MCM2	Proliferation	T cell
MCM3	Proliferation	T cell
MCM4	Proliferation	T cell
MCM5	Proliferation	T cell
MCM6	Proliferation	T cell
MKI67	Proliferation	T cell
MYBL2	Proliferation	T cell
PCNA	Proliferation	T cell
PLK1	Proliferation	T cell
CCND1	Proliferation	T cell
AURKA	Proliferation	T cell
BUB1	Proliferation	T cell
TOP2A	Proliferation	T cell
TYMS	Proliferation	T cell
DEK	Proliferation	T cell
CCNB1	Proliferation	T cell
CCNE149	Proliferation	T cell
GZMA	Cytotoxicity	T cell
GZMB	Cytotoxicity	T cell
GZMM	Cytotoxicity	T cell
NKG7	Cytotoxicity	T cell
GNLY	Cytotoxicity	T cell
PRF1	Cytotoxicity	T cell
HAVCR2	Exhausted	T cell
LAG3	Exhausted	T cell
TIGIT	Exhausted	T cell
CTLA4	Exhausted	T cell
PDCD1	Exhausted	T cell
LAYN	Exhausted	T cell
IL2RA	IL2R	T cell
IL2RB	IL2R	T cell
IL2RG	IL2R	T cell
EBI3	Inhibitory	T cell
HAVCR2	Inhibitory	T cell
LAG3	Inhibitory	T cell
TIGIT	Inhibitory	T cell
CTLA4	Inhibitory	T cell
ENTPD1	Inhibitory	T cell
LAYN	Inhibitory	T cell
ICOS	Co-stimulatory	T cell
TNFRSF4	Co-stimulatory	T cell
TNFRSF18	Co-stimulatory	T cell
TNFRSF9	Co-stimulatory	T cell
AP1M2	Antigen processing and presentation	T cell
ACTR1B	Antigen processing and presentation	T cell
ACTR1A	Antigen processing and presentation	T cell
BCAP31	Antigen processing and presentation	T cell
PSME3	Antigen processing and presentation	T cell
PSMD14	Antigen processing and presentation	T cell
CLEC4M	Antigen processing and presentation	T cell
SEC24B	Antigen processing and presentation	T cell
IFI30	Antigen processing and presentation	T cell
SEC23A	Antigen processing and presentation	T cell
DCTN2	Antigen processing and presentation	T cell
CENPE	Antigen processing and presentation	T cell
DCTN6	Antigen processing and presentation	T cell
SEC24A	Antigen processing and presentation	T cell
KIF2C	Antigen processing and presentation	T cell
KIF3A	Antigen processing and presentation	T cell
DCTN3	Antigen processing and presentation	T cell
CHUK	Antigen processing and presentation	T cell
OSBPL1A	Antigen processing and presentation	T cell
AP2M1	Antigen processing and presentation	T cell
AP1S1	Antigen processing and presentation	T cell
AP2S1	Antigen processing and presentation	T cell
CLTA	Antigen processing and presentation	T cell
CLTC	Antigen processing and presentation	T cell
PSMB11	Antigen processing and presentation	T cell
AP1S3	Antigen processing and presentation	T cell
DYNLL2	Antigen processing and presentation	T cell
PSMA8	Antigen processing and presentation	T cell
CTSD	Antigen processing and presentation	T cell
CTSE	Antigen processing and presentation	T cell
CTSL	Antigen processing and presentation	T cell
CTSV	Antigen processing and presentation	T cell
CTSS	Antigen processing and presentation	T cell
CYBA	Antigen processing and presentation	T cell
CYBB	Antigen processing and presentation	T cell
AP2A1	Antigen processing and presentation	T cell
AP2A2	Antigen processing and presentation	T cell
AP1B1	Antigen processing and presentation	T cell
AP2B1	Antigen processing and presentation	T cell
ACE	Antigen processing and presentation	T cell
DCTN1	Antigen processing and presentation	T cell
AP1G1	Antigen processing and presentation	T cell
DYNC1H1	Antigen processing and presentation	T cell
DYNC1I1	Antigen processing and presentation	T cell
DYNC1I2	Antigen processing and presentation	T cell
DYNC1LI2	Antigen processing and presentation	T cell
DNM2	Antigen processing and presentation	T cell
FCER1G	Antigen processing and presentation	T cell
FCGR1A	Antigen processing and presentation	T cell
FCGR1B	Antigen processing and presentation	T cell
FCGR2B	Antigen processing and presentation	T cell
SEC31A	Antigen processing and presentation	T cell
KIFAP3	Antigen processing and presentation	T cell
PSME4	Antigen processing and presentation	T cell
KIF4A	Antigen processing and presentation	T cell
KIF26A	Antigen processing and presentation	T cell
KIF4B	Antigen processing and presentation	T cell
PYCARD	Antigen processing and presentation	T cell
RACGAP1	Antigen processing and presentation	T cell
PDIA3	Antigen processing and presentation	T cell
HFE	Antigen processing and presentation	T cell
CD209	Antigen processing and presentation	T cell
HLA-A	Antigen processing and presentation	T cell
HLA-B	Antigen processing and presentation	T cell
HLA-C	Antigen processing and presentation	T cell
HLA-DMA	Antigen processing and presentation	T cell
HLA-DMB	Antigen processing and presentation	T cell
HLA-DOA	Antigen processing and presentation	T cell
HLA-DOB	Antigen processing and presentation	T cell
HLA-DPA1	Antigen processing and presentation	T cell
HLA-DPB1	Antigen processing and presentation	T cell
HLA-DQA1	Antigen processing and presentation	T cell
HLA-DQA2	Antigen processing and presentation	T cell
HLA-DQB1	Antigen processing and presentation	T cell
HLA-DQB2	Antigen processing and presentation	T cell
HLA-DRA	Antigen processing and presentation	T cell
HLA-DRB1	Antigen processing and presentation	T cell
HLA-DRB3	Antigen processing and presentation	T cell
HLA-DRB4	Antigen processing and presentation	T cell
HLA-DRB5	Antigen processing and presentation	T cell
HLA-E	Antigen processing and presentation	T cell
HLA-F	Antigen processing and presentation	T cell
HLA-G	Antigen processing and presentation	T cell
HLA-H	Antigen processing and presentation	T cell
MR1	Antigen processing and presentation	T cell
IKBKB	Antigen processing and presentation	T cell
ITGAV	Antigen processing and presentation	T cell
ITGB5	Antigen processing and presentation	T cell
ARF1	Antigen processing and presentation	T cell
KIF2A	Antigen processing and presentation	T cell
KIF3C	Antigen processing and presentation	T cell
KIF5A	Antigen processing and presentation	T cell
KLC1	Antigen processing and presentation	T cell
KIF11	Antigen processing and presentation	T cell
KIF22	Antigen processing and presentation	T cell
LAG3	Antigen processing and presentation	T cell
LNPEP	Antigen processing and presentation	T cell
NCF2	Antigen processing and presentation	T cell
NCF4	Antigen processing and presentation	T cell
CD207	Antigen processing and presentation	T cell
CLEC4A	Antigen processing and presentation	T cell
SAR1B	Antigen processing and presentation	T cell
DYNC1LI1	Antigen processing and presentation	T cell
DCTN4	Antigen processing and presentation	T cell
ERAP1	Antigen processing and presentation	T cell
TREM2	Antigen processing and presentation	T cell
MARCHF1	Antigen processing and presentation	T cell
TAPBPL	Antigen processing and presentation	T cell
ACTR10	Antigen processing and presentation	T cell
LGMN	Antigen processing and presentation	T cell
B2M	Antigen processing and presentation	T cell
PSMA1	Antigen processing and presentation	T cell
PSMA2	Antigen processing and presentation	T cell
PSMA3	Antigen processing and presentation	T cell
PSMA4	Antigen processing and presentation	T cell
PSMA5	Antigen processing and presentation	T cell
PSMA6	Antigen processing and presentation	T cell
PSMA7	Antigen processing and presentation	T cell
PSMB1	Antigen processing and presentation	T cell
PSMB2	Antigen processing and presentation	T cell
PSMB3	Antigen processing and presentation	T cell
PSMB4	Antigen processing and presentation	T cell
PSMB5	Antigen processing and presentation	T cell
PSMB6	Antigen processing and presentation	T cell
PSMB7	Antigen processing and presentation	T cell
PSMB8	Antigen processing and presentation	T cell
PSMB9	Antigen processing and presentation	T cell
PSMB10	Antigen processing and presentation	T cell
KIF15	Antigen processing and presentation	T cell
PSMC1	Antigen processing and presentation	T cell
PSMC2	Antigen processing and presentation	T cell
PSMC3	Antigen processing and presentation	T cell
PSMC4	Antigen processing and presentation	T cell
PSMC5	Antigen processing and presentation	T cell
PSMC6	Antigen processing and presentation	T cell
PSMD1	Antigen processing and presentation	T cell
PSMD2	Antigen processing and presentation	T cell
PSMD3	Antigen processing and presentation	T cell
PSMD4	Antigen processing and presentation	T cell
PSMD5	Antigen processing and presentation	T cell
PSMD7	Antigen processing and presentation	T cell
PSMD8	Antigen processing and presentation	T cell
PSMD9	Antigen processing and presentation	T cell
PSMD10	Antigen processing and presentation	T cell
PSMD11	Antigen processing and presentation	T cell
PSMD12	Antigen processing and presentation	T cell
PSMD13	Antigen processing and presentation	T cell
PSME1	Antigen processing and presentation	T cell
PSME2	Antigen processing and presentation	T cell
SEC13	Antigen processing and presentation	T cell
ERAP2	Antigen processing and presentation	T cell
SH3GL2	Antigen processing and presentation	T cell
KLC2	Antigen processing and presentation	T cell
NCF1	Antigen processing and presentation	T cell
SLC11A1	Antigen processing and presentation	T cell
SPTBN2	Antigen processing and presentation	T cell
TAP1	Antigen processing and presentation	T cell
TAP2	Antigen processing and presentation	T cell
TAPBP	Antigen processing and presentation	T cell
TRAF6	Antigen processing and presentation	T cell
RAB7A	Antigen processing and presentation	T cell
CALR	Antigen processing and presentation	T cell
KIF18A	Antigen processing and presentation	T cell
CANX	Antigen processing and presentation	T cell
CAPZA1	Antigen processing and presentation	T cell
CAPZA2	Antigen processing and presentation	T cell
CAPZB	Antigen processing and presentation	T cell
RILP	Antigen processing and presentation	T cell
DCTN5	Antigen processing and presentation	T cell
KIF2B	Antigen processing and presentation	T cell
IKBKG	Antigen processing and presentation	T cell
DYNLL1	Antigen processing and presentation	T cell
VAMP8	Antigen processing and presentation	T cell
CTSF	Antigen processing and presentation	T cell
SNAP23	Antigen processing and presentation	T cell
AP1S2	Antigen processing and presentation	T cell
AP1M1	Antigen processing and presentation	T cell
VAMP3	Antigen processing and presentation	T cell
CAPZA3	Antigen processing and presentation	T cell
KIF3B	Antigen processing and presentation	T cell
CD36	Antigen processing and presentation	T cell
PSMF1	Antigen processing and presentation	T cell
AC027237.1	Antigen processing and presentation	T cell
SEC22B	Antigen processing and presentation	T cell
SEC24C	Antigen processing and presentation	T cell
CD74	Antigen processing and presentation	T cell
PSMD6	Antigen processing and presentation	T cell
SEC24D	Antigen processing and presentation	T cell
AKT3	Apoptosis	T cell
IRAK3	Apoptosis	T cell
CHP1	Apoptosis	T cell
CHUK	Apoptosis	T cell
CSF2RB	Apoptosis	T cell
DFFA	Apoptosis	T cell
DFFB	Apoptosis	T cell
ENDOG	Apoptosis	T cell
AKT1	Apoptosis	T cell
AKT2	Apoptosis	T cell
ENDOD1	Apoptosis	T cell
PIK3R5	Apoptosis	T cell
APAF1	Apoptosis	T cell
BIRC2	Apoptosis	T cell
BIRC3	Apoptosis	T cell
XIAP	Apoptosis	T cell
FAS	Apoptosis	T cell
IKBKB	Apoptosis	T cell
IL1A	Apoptosis	T cell
IL1B	Apoptosis	T cell
IL1R1	Apoptosis	T cell
IL1RAP	Apoptosis	T cell
FASLG	Apoptosis	T cell
IL3	Apoptosis	T cell
IL3RA	Apoptosis	T cell
IRAK1	Apoptosis	T cell
IRAK2	Apoptosis	T cell
MYD88	Apoptosis	T cell
ATM	Apoptosis	T cell
NFKB1	Apoptosis	T cell
NFKBIA	Apoptosis	T cell
NGF	Apoptosis	T cell
NTRK1	Apoptosis	T cell
IRAK4	Apoptosis	T cell
PIK3CA	Apoptosis	T cell
PIK3CB	Apoptosis	T cell
PIK3CD	Apoptosis	T cell
PIK3CG	Apoptosis	T cell
PIK3R1	Apoptosis	T cell
PIK3R2	Apoptosis	T cell
CYCS	Apoptosis	T cell
PPP3CA	Apoptosis	T cell
PPP3CB	Apoptosis	T cell
PPP3CC	Apoptosis	T cell
PPP3R1	Apoptosis	T cell
PPP3R2	Apoptosis	T cell
PRKACA	Apoptosis	T cell
PRKACB	Apoptosis	T cell
PRKACG	Apoptosis	T cell
PRKAR1A	Apoptosis	T cell
PRKAR1B	Apoptosis	T cell
PRKAR2A	Apoptosis	T cell
PRKAR2B	Apoptosis	T cell
PRKX	Apoptosis	T cell
BAD	Apoptosis	T cell
BAX	Apoptosis	T cell
BCL2	Apoptosis	T cell
RELA	Apoptosis	T cell
BCL2L1	Apoptosis	T cell
BID	Apoptosis	T cell
CHP2	Apoptosis	T cell
TNF	Apoptosis	T cell
TNFRSF1A	Apoptosis	T cell
TP53	Apoptosis	T cell
TRAF2	Apoptosis	T cell
CAPN1	Apoptosis	T cell
CAPN2	Apoptosis	T cell
CASP3	Apoptosis	T cell
CASP6	Apoptosis	T cell
CASP7	Apoptosis	T cell
CASP8	Apoptosis	T cell
CASP9	Apoptosis	T cell
CASP10	Apoptosis	T cell
PIK3R3	Apoptosis	T cell
IKBKG	Apoptosis	T cell
TRADD	Apoptosis	T cell
RIPK1	Apoptosis	T cell
TNFSF10	Apoptosis	T cell
FADD	Apoptosis	T cell
TNFRSF10D	Apoptosis	T cell
TNFRSF10C	Apoptosis	T cell
TNFRSF10B	Apoptosis	T cell
TNFRSF10A	Apoptosis	T cell
CFLAR	Apoptosis	T cell
MAP3K14	Apoptosis	T cell
AIFM1	Apoptosis	T cell
EXOG	Apoptosis	T cell
DHRS2	Dendritic cell differentation	T cell
LILRB2	Dendritic cell differentation	T cell
CEBPB	Dendritic cell differentation	T cell
UBD	Dendritic cell differentation	T cell
BATF	Dendritic cell differentation	T cell
LILRB1	Dendritic cell differentation	T cell
BATF2	Dendritic cell differentation	T cell
CCR7	Dendritic cell differentation	T cell
ZBTB46	Dendritic cell differentation	T cell
CSF2	Dendritic cell differentation	T cell
AGER	Dendritic cell differentation	T cell
F2RL1	Dendritic cell differentation	T cell
FCGR2B	Dendritic cell differentation	T cell
FLT3	Dendritic cell differentation	T cell
GAS6	Dendritic cell differentation	T cell
GATA1	Dendritic cell differentation	T cell
TMEM176B	Dendritic cell differentation	T cell
HLA-G	Dendritic cell differentation	T cell
HMGB1	Dendritic cell differentation	T cell
RBPJ	Dendritic cell differentation	T cell
IL4	Dendritic cell differentation	T cell
IRF4	Dendritic cell differentation	T cell
LGALS9	Dendritic cell differentation	T cell
AC005840.1	Dendritic cell differentation	T cell
LYN	Dendritic cell differentation	T cell
MIR155	Dendritic cell differentation	T cell
MIR223	Dendritic cell differentation	T cell
TREM2	Dendritic cell differentation	T cell
TMEM176A	Dendritic cell differentation	T cell
BATF3	Dendritic cell differentation	T cell
AXL	Dendritic cell differentation	T cell
PRTN3	Dendritic cell differentation	T cell
PSEN1	Dendritic cell differentation	T cell
RELB	Dendritic cell differentation	T cell
CCL19	Dendritic cell differentation	T cell
AZI2	Dendritic cell differentation	T cell
SPI1	Dendritic cell differentation	T cell
TGFB1	Dendritic cell differentation	T cell
TGFBR2	Dendritic cell differentation	T cell
TRAF6	Dendritic cell differentation	T cell
TRPM2	Dendritic cell differentation	T cell
CAMK4	Dendritic cell differentation	T cell
DCSTAMP	Dendritic cell differentation	T cell
CD274	Immune-suppressive	T cell
PDCD1LG2	Immune-suppressive	T cell
CD200	Immune-suppressive	T cell
IDO1	Immune-suppressive	T cell
EBI3	Immune-suppressive	T cell
IL4I1	Immune-suppressive	T cell
SOCS1	Immune-suppressive	T cell
SOCS2	Immune-suppressive	T cell
SOCS3	Immune-suppressive	T cell
GZMA	Cytotoxicity	T-CD8+T cell
GZMB	Cytotoxicity	T-CD8+T cell
GZMM	Cytotoxicity	T-CD8+T cell
NKG7	Cytotoxicity	T-CD8+T cell
GNLY	Cytotoxicity	T-CD8+T cell
PRF1	Cytotoxicity	T-CD8+T cell
HAVCR2	Exhausted	T-CD8+T cell
LAG3	Exhausted	T-CD8+T cell
TIGIT	Exhausted	T-CD8+T cell
CTLA4	Exhausted	T-CD8+T cell
PDCD1	Exhausted	T-CD8+T cell
LAYN	Exhausted	T-CD8+T cell
CD69	Activation	T-CD8+T cell
CCR7	Activation	T-CD8+T cell
CD27	Activation	T-CD8+T cell
BTLA	Activation	T-CD8+T cell
CD40LG	Activation	T-CD8+T cell
IL2RA	Activation	T-CD8+T cell
CD3E	Activation	T-CD8+T cell
CD47	Activation	T-CD8+T cell
EOMES	Activation	T-CD8+T cell
GNLY	Activation	T-CD8+T cell
GZMA	Activation	T-CD8+T cell
GZMB	Activation	T-CD8+T cell
PRF1	Activation	T-CD8+T cell
IFNG	Activation	T-CD8+T cell
CD95L	Activation	T-CD8+T cell
LAMP1	Activation	T-CD8+T cell
LAG3	Activation	T-CD8+T cell
CTLA4	Activation	T-CD8+T cell
HLA-DRA	Activation	T-CD8+T cell
TNFRSF4	Activation	T-CD8+T cell
ICOS	Activation	T-CD8+T cell
TNFRSF9	Activation	T-CD8+T cell
TNFRSF18	Activation	T-CD8+T cell
AP1M2	Antigen processing and presentation	Myeloid-Dendritic cell
ACTR1B	Antigen processing and presentation	Myeloid-Dendritic cell
ACTR1A	Antigen processing and presentation	Myeloid-Dendritic cell
BCAP31	Antigen processing and presentation	Myeloid-Dendritic cell
PSME3	Antigen processing and presentation	Myeloid-Dendritic cell
PSMD14	Antigen processing and presentation	Myeloid-Dendritic cell
CLEC4M	Antigen processing and presentation	Myeloid-Dendritic cell
SEC24B	Antigen processing and presentation	Myeloid-Dendritic cell
IFI30	Antigen processing and presentation	Myeloid-Dendritic cell
SEC23A	Antigen processing and presentation	Myeloid-Dendritic cell
DCTN2	Antigen processing and presentation	Myeloid-Dendritic cell
CENPE	Antigen processing and presentation	Myeloid-Dendritic cell
DCTN6	Antigen processing and presentation	Myeloid-Dendritic cell
SEC24A	Antigen processing and presentation	Myeloid-Dendritic cell
KIF2C	Antigen processing and presentation	Myeloid-Dendritic cell
KIF3A	Antigen processing and presentation	Myeloid-Dendritic cell
DCTN3	Antigen processing and presentation	Myeloid-Dendritic cell
CHUK	Antigen processing and presentation	Myeloid-Dendritic cell
OSBPL1A	Antigen processing and presentation	Myeloid-Dendritic cell
AP2M1	Antigen processing and presentation	Myeloid-Dendritic cell
AP1S1	Antigen processing and presentation	Myeloid-Dendritic cell
AP2S1	Antigen processing and presentation	Myeloid-Dendritic cell
CLTA	Antigen processing and presentation	Myeloid-Dendritic cell
CLTC	Antigen processing and presentation	Myeloid-Dendritic cell
PSMB11	Antigen processing and presentation	Myeloid-Dendritic cell
AP1S3	Antigen processing and presentation	Myeloid-Dendritic cell
DYNLL2	Antigen processing and presentation	Myeloid-Dendritic cell
PSMA8	Antigen processing and presentation	Myeloid-Dendritic cell
CTSD	Antigen processing and presentation	Myeloid-Dendritic cell
CTSE	Antigen processing and presentation	Myeloid-Dendritic cell
CTSL	Antigen processing and presentation	Myeloid-Dendritic cell
CTSV	Antigen processing and presentation	Myeloid-Dendritic cell
CTSS	Antigen processing and presentation	Myeloid-Dendritic cell
CYBA	Antigen processing and presentation	Myeloid-Dendritic cell
CYBB	Antigen processing and presentation	Myeloid-Dendritic cell
AP2A1	Antigen processing and presentation	Myeloid-Dendritic cell
AP2A2	Antigen processing and presentation	Myeloid-Dendritic cell
AP1B1	Antigen processing and presentation	Myeloid-Dendritic cell
AP2B1	Antigen processing and presentation	Myeloid-Dendritic cell
ACE	Antigen processing and presentation	Myeloid-Dendritic cell
DCTN1	Antigen processing and presentation	Myeloid-Dendritic cell
AP1G1	Antigen processing and presentation	Myeloid-Dendritic cell
DYNC1H1	Antigen processing and presentation	Myeloid-Dendritic cell
DYNC1I1	Antigen processing and presentation	Myeloid-Dendritic cell
DYNC1I2	Antigen processing and presentation	Myeloid-Dendritic cell
DYNC1LI2	Antigen processing and presentation	Myeloid-Dendritic cell
DNM2	Antigen processing and presentation	Myeloid-Dendritic cell
FCER1G	Antigen processing and presentation	Myeloid-Dendritic cell
FCGR1A	Antigen processing and presentation	Myeloid-Dendritic cell
FCGR1B	Antigen processing and presentation	Myeloid-Dendritic cell
FCGR2B	Antigen processing and presentation	Myeloid-Dendritic cell
SEC31A	Antigen processing and presentation	Myeloid-Dendritic cell
KIFAP3	Antigen processing and presentation	Myeloid-Dendritic cell
PSME4	Antigen processing and presentation	Myeloid-Dendritic cell
KIF4A	Antigen processing and presentation	Myeloid-Dendritic cell
KIF26A	Antigen processing and presentation	Myeloid-Dendritic cell
KIF4B	Antigen processing and presentation	Myeloid-Dendritic cell
PYCARD	Antigen processing and presentation	Myeloid-Dendritic cell
RACGAP1	Antigen processing and presentation	Myeloid-Dendritic cell
PDIA3	Antigen processing and presentation	Myeloid-Dendritic cell
HFE	Antigen processing and presentation	Myeloid-Dendritic cell
CD209	Antigen processing and presentation	Myeloid-Dendritic cell
HLA-A	Antigen processing and presentation	Myeloid-Dendritic cell
HLA-B	Antigen processing and presentation	Myeloid-Dendritic cell
HLA-C	Antigen processing and presentation	Myeloid-Dendritic cell
HLA-DMA	Antigen processing and presentation	Myeloid-Dendritic cell
HLA-DMB	Antigen processing and presentation	Myeloid-Dendritic cell
HLA-DOA	Antigen processing and presentation	Myeloid-Dendritic cell
HLA-DOB	Antigen processing and presentation	Myeloid-Dendritic cell
HLA-DPA1	Antigen processing and presentation	Myeloid-Dendritic cell
HLA-DPB1	Antigen processing and presentation	Myeloid-Dendritic cell
HLA-DQA1	Antigen processing and presentation	Myeloid-Dendritic cell
HLA-DQA2	Antigen processing and presentation	Myeloid-Dendritic cell
HLA-DQB1	Antigen processing and presentation	Myeloid-Dendritic cell
HLA-DQB2	Antigen processing and presentation	Myeloid-Dendritic cell
HLA-DRA	Antigen processing and presentation	Myeloid-Dendritic cell
HLA-DRB1	Antigen processing and presentation	Myeloid-Dendritic cell
HLA-DRB3	Antigen processing and presentation	Myeloid-Dendritic cell
HLA-DRB4	Antigen processing and presentation	Myeloid-Dendritic cell
HLA-DRB5	Antigen processing and presentation	Myeloid-Dendritic cell
HLA-E	Antigen processing and presentation	Myeloid-Dendritic cell
HLA-F	Antigen processing and presentation	Myeloid-Dendritic cell
HLA-G	Antigen processing and presentation	Myeloid-Dendritic cell
HLA-H	Antigen processing and presentation	Myeloid-Dendritic cell
MR1	Antigen processing and presentation	Myeloid-Dendritic cell
IKBKB	Antigen processing and presentation	Myeloid-Dendritic cell
ITGAV	Antigen processing and presentation	Myeloid-Dendritic cell
ITGB5	Antigen processing and presentation	Myeloid-Dendritic cell
ARF1	Antigen processing and presentation	Myeloid-Dendritic cell
KIF2A	Antigen processing and presentation	Myeloid-Dendritic cell
KIF3C	Antigen processing and presentation	Myeloid-Dendritic cell
KIF5A	Antigen processing and presentation	Myeloid-Dendritic cell
KLC1	Antigen processing and presentation	Myeloid-Dendritic cell
KIF11	Antigen processing and presentation	Myeloid-Dendritic cell
KIF22	Antigen processing and presentation	Myeloid-Dendritic cell
LAG3	Antigen processing and presentation	Myeloid-Dendritic cell
LNPEP	Antigen processing and presentation	Myeloid-Dendritic cell
NCF2	Antigen processing and presentation	Myeloid-Dendritic cell
NCF4	Antigen processing and presentation	Myeloid-Dendritic cell
CD207	Antigen processing and presentation	Myeloid-Dendritic cell
CLEC4A	Antigen processing and presentation	Myeloid-Dendritic cell
SAR1B	Antigen processing and presentation	Myeloid-Dendritic cell
DYNC1LI1	Antigen processing and presentation	Myeloid-Dendritic cell
DCTN4	Antigen processing and presentation	Myeloid-Dendritic cell
ERAP1	Antigen processing and presentation	Myeloid-Dendritic cell
TREM2	Antigen processing and presentation	Myeloid-Dendritic cell
MARCHF1	Antigen processing and presentation	Myeloid-Dendritic cell
TAPBPL	Antigen processing and presentation	Myeloid-Dendritic cell
ACTR10	Antigen processing and presentation	Myeloid-Dendritic cell
LGMN	Antigen processing and presentation	Myeloid-Dendritic cell
B2M	Antigen processing and presentation	Myeloid-Dendritic cell
PSMA1	Antigen processing and presentation	Myeloid-Dendritic cell
PSMA2	Antigen processing and presentation	Myeloid-Dendritic cell
PSMA3	Antigen processing and presentation	Myeloid-Dendritic cell
PSMA4	Antigen processing and presentation	Myeloid-Dendritic cell
PSMA5	Antigen processing and presentation	Myeloid-Dendritic cell
PSMA6	Antigen processing and presentation	Myeloid-Dendritic cell
PSMA7	Antigen processing and presentation	Myeloid-Dendritic cell
PSMB1	Antigen processing and presentation	Myeloid-Dendritic cell
PSMB2	Antigen processing and presentation	Myeloid-Dendritic cell
PSMB3	Antigen processing and presentation	Myeloid-Dendritic cell
PSMB4	Antigen processing and presentation	Myeloid-Dendritic cell
PSMB5	Antigen processing and presentation	Myeloid-Dendritic cell
PSMB6	Antigen processing and presentation	Myeloid-Dendritic cell
PSMB7	Antigen processing and presentation	Myeloid-Dendritic cell
PSMB8	Antigen processing and presentation	Myeloid-Dendritic cell
PSMB9	Antigen processing and presentation	Myeloid-Dendritic cell
PSMB10	Antigen processing and presentation	Myeloid-Dendritic cell
KIF15	Antigen processing and presentation	Myeloid-Dendritic cell
PSMC1	Antigen processing and presentation	Myeloid-Dendritic cell
PSMC2	Antigen processing and presentation	Myeloid-Dendritic cell
PSMC3	Antigen processing and presentation	Myeloid-Dendritic cell
PSMC4	Antigen processing and presentation	Myeloid-Dendritic cell
PSMC5	Antigen processing and presentation	Myeloid-Dendritic cell
PSMC6	Antigen processing and presentation	Myeloid-Dendritic cell
PSMD1	Antigen processing and presentation	Myeloid-Dendritic cell
PSMD2	Antigen processing and presentation	Myeloid-Dendritic cell
PSMD3	Antigen processing and presentation	Myeloid-Dendritic cell
PSMD4	Antigen processing and presentation	Myeloid-Dendritic cell
PSMD5	Antigen processing and presentation	Myeloid-Dendritic cell
PSMD7	Antigen processing and presentation	Myeloid-Dendritic cell
PSMD8	Antigen processing and presentation	Myeloid-Dendritic cell
PSMD9	Antigen processing and presentation	Myeloid-Dendritic cell
PSMD10	Antigen processing and presentation	Myeloid-Dendritic cell
PSMD11	Antigen processing and presentation	Myeloid-Dendritic cell
PSMD12	Antigen processing and presentation	Myeloid-Dendritic cell
PSMD13	Antigen processing and presentation	Myeloid-Dendritic cell
PSME1	Antigen processing and presentation	Myeloid-Dendritic cell
PSME2	Antigen processing and presentation	Myeloid-Dendritic cell
SEC13	Antigen processing and presentation	Myeloid-Dendritic cell
ERAP2	Antigen processing and presentation	Myeloid-Dendritic cell
SH3GL2	Antigen processing and presentation	Myeloid-Dendritic cell
KLC2	Antigen processing and presentation	Myeloid-Dendritic cell
NCF1	Antigen processing and presentation	Myeloid-Dendritic cell
SLC11A1	Antigen processing and presentation	Myeloid-Dendritic cell
SPTBN2	Antigen processing and presentation	Myeloid-Dendritic cell
TAP1	Antigen processing and presentation	Myeloid-Dendritic cell
TAP2	Antigen processing and presentation	Myeloid-Dendritic cell
TAPBP	Antigen processing and presentation	Myeloid-Dendritic cell
TRAF6	Antigen processing and presentation	Myeloid-Dendritic cell
RAB7A	Antigen processing and presentation	Myeloid-Dendritic cell
CALR	Antigen processing and presentation	Myeloid-Dendritic cell
KIF18A	Antigen processing and presentation	Myeloid-Dendritic cell
CANX	Antigen processing and presentation	Myeloid-Dendritic cell
CAPZA1	Antigen processing and presentation	Myeloid-Dendritic cell
CAPZA2	Antigen processing and presentation	Myeloid-Dendritic cell
CAPZB	Antigen processing and presentation	Myeloid-Dendritic cell
RILP	Antigen processing and presentation	Myeloid-Dendritic cell
DCTN5	Antigen processing and presentation	Myeloid-Dendritic cell
KIF2B	Antigen processing and presentation	Myeloid-Dendritic cell
IKBKG	Antigen processing and presentation	Myeloid-Dendritic cell
DYNLL1	Antigen processing and presentation	Myeloid-Dendritic cell
VAMP8	Antigen processing and presentation	Myeloid-Dendritic cell
CTSF	Antigen processing and presentation	Myeloid-Dendritic cell
SNAP23	Antigen processing and presentation	Myeloid-Dendritic cell
AP1S2	Antigen processing and presentation	Myeloid-Dendritic cell
AP1M1	Antigen processing and presentation	Myeloid-Dendritic cell
VAMP3	Antigen processing and presentation	Myeloid-Dendritic cell
CAPZA3	Antigen processing and presentation	Myeloid-Dendritic cell
KIF3B	Antigen processing and presentation	Myeloid-Dendritic cell
CD36	Antigen processing and presentation	Myeloid-Dendritic cell
PSMF1	Antigen processing and presentation	Myeloid-Dendritic cell
AC027237.1	Antigen processing and presentation	Myeloid-Dendritic cell
SEC22B	Antigen processing and presentation	Myeloid-Dendritic cell
SEC24C	Antigen processing and presentation	Myeloid-Dendritic cell
CD74	Antigen processing and presentation	Myeloid-Dendritic cell
PSMD6	Antigen processing and presentation	Myeloid-Dendritic cell
SEC24D	Antigen processing and presentation	Myeloid-Dendritic cell
AKT3	Apoptosis	Myeloid-Dendritic cell
IRAK3	Apoptosis	Myeloid-Dendritic cell
CHP1	Apoptosis	Myeloid-Dendritic cell
CHUK	Apoptosis	Myeloid-Dendritic cell
CSF2RB	Apoptosis	Myeloid-Dendritic cell
DFFA	Apoptosis	Myeloid-Dendritic cell
DFFB	Apoptosis	Myeloid-Dendritic cell
ENDOG	Apoptosis	Myeloid-Dendritic cell
AKT1	Apoptosis	Myeloid-Dendritic cell
AKT2	Apoptosis	Myeloid-Dendritic cell
ENDOD1	Apoptosis	Myeloid-Dendritic cell
PIK3R5	Apoptosis	Myeloid-Dendritic cell
APAF1	Apoptosis	Myeloid-Dendritic cell
BIRC2	Apoptosis	Myeloid-Dendritic cell
BIRC3	Apoptosis	Myeloid-Dendritic cell
XIAP	Apoptosis	Myeloid-Dendritic cell
FAS	Apoptosis	Myeloid-Dendritic cell
IKBKB	Apoptosis	Myeloid-Dendritic cell
IL1A	Apoptosis	Myeloid-Dendritic cell
IL1B	Apoptosis	Myeloid-Dendritic cell
IL1R1	Apoptosis	Myeloid-Dendritic cell
IL1RAP	Apoptosis	Myeloid-Dendritic cell
FASLG	Apoptosis	Myeloid-Dendritic cell
IL3	Apoptosis	Myeloid-Dendritic cell
IL3RA	Apoptosis	Myeloid-Dendritic cell
IRAK1	Apoptosis	Myeloid-Dendritic cell
IRAK2	Apoptosis	Myeloid-Dendritic cell
MYD88	Apoptosis	Myeloid-Dendritic cell
ATM	Apoptosis	Myeloid-Dendritic cell
NFKB1	Apoptosis	Myeloid-Dendritic cell
NFKBIA	Apoptosis	Myeloid-Dendritic cell
NGF	Apoptosis	Myeloid-Dendritic cell
NTRK1	Apoptosis	Myeloid-Dendritic cell
IRAK4	Apoptosis	Myeloid-Dendritic cell
PIK3CA	Apoptosis	Myeloid-Dendritic cell
PIK3CB	Apoptosis	Myeloid-Dendritic cell
PIK3CD	Apoptosis	Myeloid-Dendritic cell
PIK3CG	Apoptosis	Myeloid-Dendritic cell
PIK3R1	Apoptosis	Myeloid-Dendritic cell
PIK3R2	Apoptosis	Myeloid-Dendritic cell
CYCS	Apoptosis	Myeloid-Dendritic cell
PPP3CA	Apoptosis	Myeloid-Dendritic cell
PPP3CB	Apoptosis	Myeloid-Dendritic cell
PPP3CC	Apoptosis	Myeloid-Dendritic cell
PPP3R1	Apoptosis	Myeloid-Dendritic cell
PPP3R2	Apoptosis	Myeloid-Dendritic cell
PRKACA	Apoptosis	Myeloid-Dendritic cell
PRKACB	Apoptosis	Myeloid-Dendritic cell
PRKACG	Apoptosis	Myeloid-Dendritic cell
PRKAR1A	Apoptosis	Myeloid-Dendritic cell
PRKAR1B	Apoptosis	Myeloid-Dendritic cell
PRKAR2A	Apoptosis	Myeloid-Dendritic cell
PRKAR2B	Apoptosis	Myeloid-Dendritic cell
PRKX	Apoptosis	Myeloid-Dendritic cell
BAD	Apoptosis	Myeloid-Dendritic cell
BAX	Apoptosis	Myeloid-Dendritic cell
BCL2	Apoptosis	Myeloid-Dendritic cell
RELA	Apoptosis	Myeloid-Dendritic cell
BCL2L1	Apoptosis	Myeloid-Dendritic cell
BID	Apoptosis	Myeloid-Dendritic cell
CHP2	Apoptosis	Myeloid-Dendritic cell
TNF	Apoptosis	Myeloid-Dendritic cell
TNFRSF1A	Apoptosis	Myeloid-Dendritic cell
TP53	Apoptosis	Myeloid-Dendritic cell
TRAF2	Apoptosis	Myeloid-Dendritic cell
CAPN1	Apoptosis	Myeloid-Dendritic cell
CAPN2	Apoptosis	Myeloid-Dendritic cell
CASP3	Apoptosis	Myeloid-Dendritic cell
CASP6	Apoptosis	Myeloid-Dendritic cell
CASP7	Apoptosis	Myeloid-Dendritic cell
CASP8	Apoptosis	Myeloid-Dendritic cell
CASP9	Apoptosis	Myeloid-Dendritic cell
CASP10	Apoptosis	Myeloid-Dendritic cell
PIK3R3	Apoptosis	Myeloid-Dendritic cell
IKBKG	Apoptosis	Myeloid-Dendritic cell
TRADD	Apoptosis	Myeloid-Dendritic cell
RIPK1	Apoptosis	Myeloid-Dendritic cell
TNFSF10	Apoptosis	Myeloid-Dendritic cell
FADD	Apoptosis	Myeloid-Dendritic cell
TNFRSF10D	Apoptosis	Myeloid-Dendritic cell
TNFRSF10C	Apoptosis	Myeloid-Dendritic cell
TNFRSF10B	Apoptosis	Myeloid-Dendritic cell
TNFRSF10A	Apoptosis	Myeloid-Dendritic cell
CFLAR	Apoptosis	Myeloid-Dendritic cell
MAP3K14	Apoptosis	Myeloid-Dendritic cell
AIFM1	Apoptosis	Myeloid-Dendritic cell
EXOG	Apoptosis	Myeloid-Dendritic cell
DHRS2	Dendritic cell differentation	Myeloid-Dendritic cell
LILRB2	Dendritic cell differentation	Myeloid-Dendritic cell
CEBPB	Dendritic cell differentation	Myeloid-Dendritic cell
UBD	Dendritic cell differentation	Myeloid-Dendritic cell
BATF	Dendritic cell differentation	Myeloid-Dendritic cell
LILRB1	Dendritic cell differentation	Myeloid-Dendritic cell
BATF2	Dendritic cell differentation	Myeloid-Dendritic cell
CCR7	Dendritic cell differentation	Myeloid-Dendritic cell
ZBTB46	Dendritic cell differentation	Myeloid-Dendritic cell
CSF2	Dendritic cell differentation	Myeloid-Dendritic cell
AGER	Dendritic cell differentation	Myeloid-Dendritic cell
F2RL1	Dendritic cell differentation	Myeloid-Dendritic cell
FCGR2B	Dendritic cell differentation	Myeloid-Dendritic cell
FLT3	Dendritic cell differentation	Myeloid-Dendritic cell
GAS6	Dendritic cell differentation	Myeloid-Dendritic cell
GATA1	Dendritic cell differentation	Myeloid-Dendritic cell
TMEM176B	Dendritic cell differentation	Myeloid-Dendritic cell
HLA-G	Dendritic cell differentation	Myeloid-Dendritic cell
HMGB1	Dendritic cell differentation	Myeloid-Dendritic cell
RBPJ	Dendritic cell differentation	Myeloid-Dendritic cell
IL4	Dendritic cell differentation	Myeloid-Dendritic cell
IRF4	Dendritic cell differentation	Myeloid-Dendritic cell
LGALS9	Dendritic cell differentation	Myeloid-Dendritic cell
AC005840.1	Dendritic cell differentation	Myeloid-Dendritic cell
LYN	Dendritic cell differentation	Myeloid-Dendritic cell
MIR155	Dendritic cell differentation	Myeloid-Dendritic cell
MIR223	Dendritic cell differentation	Myeloid-Dendritic cell
TREM2	Dendritic cell differentation	Myeloid-Dendritic cell
TMEM176A	Dendritic cell differentation	Myeloid-Dendritic cell
BATF3	Dendritic cell differentation	Myeloid-Dendritic cell
AXL	Dendritic cell differentation	Myeloid-Dendritic cell
PRTN3	Dendritic cell differentation	Myeloid-Dendritic cell
PSEN1	Dendritic cell differentation	Myeloid-Dendritic cell
RELB	Dendritic cell differentation	Myeloid-Dendritic cell
CCL19	Dendritic cell differentation	Myeloid-Dendritic cell
AZI2	Dendritic cell differentation	Myeloid-Dendritic cell
SPI1	Dendritic cell differentation	Myeloid-Dendritic cell
TGFB1	Dendritic cell differentation	Myeloid-Dendritic cell
TGFBR2	Dendritic cell differentation	Myeloid-Dendritic cell
TRAF6	Dendritic cell differentation	Myeloid-Dendritic cell
TRPM2	Dendritic cell differentation	Myeloid-Dendritic cell
CAMK4	Dendritic cell differentation	Myeloid-Dendritic cell
DCSTAMP	Dendritic cell differentation	Myeloid-Dendritic cell
CD274	Immune-suppressive	Myeloid-Dendritic cell
PDCD1LG2	Immune-suppressive	Myeloid-Dendritic cell
CD200	Immune-suppressive	Myeloid-Dendritic cell
IDO1	Immune-suppressive	Myeloid-Dendritic cell
EBI3	Immune-suppressive	Myeloid-Dendritic cell
IL4I1	Immune-suppressive	Myeloid-Dendritic cell
SOCS1	Immune-suppressive	Myeloid-Dendritic cell
SOCS2	Immune-suppressive	Myeloid-Dendritic cell
SOCS3	Immune-suppressive	Myeloid-Dendritic cell
IL10	Anti-inflammatory	Myeloid-Macrophage cell
TGFB1	Anti-inflammatory	Myeloid-Macrophage cell
VEGFA	Anti-inflammatory	Myeloid-Macrophage cell
IL1B	Proinflammatory	Myeloid-Macrophage cell
TNF	Proinflammatory	Myeloid-Macrophage cell
IL1A	Proinflammatory	Myeloid-Macrophage cell
IL6	Proinflammatory	Myeloid-Macrophage cell
CXCL9	Proinflammatory	Myeloid-Macrophage cell
CXCL10	Proinflammatory	Myeloid-Macrophage cell
CXCL11	Proinflammatory	Myeloid-Macrophage cell
CXCL16	Proinflammatory	Myeloid-Macrophage cell
CD40	APC	Myeloid-Macrophage cell
CD80	APC	Myeloid-Macrophage cell
CD86	APC	Myeloid-Macrophage cell
ICAM1	APC	Myeloid-Macrophage cell
CCL2	Chemotaxis	Myeloid-Macrophage cell
CCL3	Chemotaxis	Myeloid-Macrophage cell
CCL4	Chemotaxis	Myeloid-Macrophage cell
CCL5	Chemotaxis	Myeloid-Macrophage cell
CCL18	Chemotaxis	Myeloid-Macrophage cell
YWHAH	Proliferation	B cell
PTTG1	Proliferation	B cell
ANAPC11	Proliferation	B cell
RBX1	Proliferation	B cell
ANAPC1	Proliferation	B cell
CDKN2D	Proliferation	B cell
CDC16	Proliferation	B cell
TFDP1	Proliferation	B cell
YWHAZ	Proliferation	B cell
TGFB1	Proliferation	B cell
YWHAB	Proliferation	B cell
CCND2	Proliferation	B cell
FKBP1A	Antigen secretion	B cell
UBE2J1	Antigen secretion	B cell
BET1	Antigen secretion	B cell
LOC642197	Antigen secretion	B cell
SAT1	Antigen secretion	B cell
RPL6	Antigen secretion	B cell
LOC642828	Antigen secretion	B cell
LOC641814	Antigen secretion	B cell
PRKAG1	Antigen secretion	B cell
ZNF593	Antigen secretion	B cell
POLR2F	Antigen secretion	B cell
ZNHIT1	Antigen secretion	B cell
NHP2	Antigen secretion	B cell
SF3B5	Antigen secretion	B cell
BST2	Antigen secretion	B cell
LOC100129015	Antigen secretion	B cell
C17orf61	Antigen secretion	B cell
UQCRFS1	Antigen secretion	B cell
TMSB10	Antigen secretion	B cell
RAN	Antigen secretion	B cell
PSMA4	Antigen secretion	B cell
GSTO1	Antigen secretion	B cell
TMEM111	Antigen secretion	B cell
HERPUD1	Antigen secretion	B cell
TCEB1	Antigen secretion	B cell
LOC646260	Antigen secretion	B cell
EBPL	Antigen secretion	B cell
SFT2D1	Antigen secretion	B cell
LOC100130308	Antigen secretion	B cell
ATOX1	Antigen secretion	B cell
TMEM147	Antigen secretion	B cell
SLC39A8	Antigen secretion	B cell
DLEU2L	Antigen secretion	B cell
C12orf45	Antigen secretion	B cell
POP5	Antigen secretion	B cell
LOC729217	Antigen secretion	B cell
HIST2H2AA3	Antigen secretion	B cell
NDUFC1	Antigen secretion	B cell
HIST2H4A	Antigen secretion	B cell
LOC641746	Antigen secretion	B cell
GCSH	Antigen secretion	B cell
HIST2H4B	Antigen secretion	B cell
OSTCL	Antigen secretion	B cell
MGST2	Antigen secretion	B cell
YIPF6	Antigen secretion	B cell
PTTG2	Antigen secretion	B cell
MANEA	Antigen secretion	B cell
SEC13	Antigen secretion	B cell
HIST1H2AM	Antigen secretion	B cell
PTTG1	Antigen secretion	B cell
IFNAR2	Antigen secretion	B cell
HIST2H3A	Antigen secretion	B cell
HIST1H3F	Antigen secretion	B cell
KIAA0114	Antigen secretion	B cell
HIST1H2AJ	Antigen secretion	B cell
HIST1H2AI	Antigen secretion	B cell
HIST1H1B	Antigen secretion	B cell
CENPN	Antigen secretion	B cell
FABP5L2	Antigen secretion	B cell
FABP5	Antigen secretion	B cell
LOC728729	Antigen secretion	B cell
SEC11C	Antigen secretion	B cell
LOC729768	Antigen secretion	B cell
SEC61G	Antigen secretion	B cell
SPCS3	Antigen secretion	B cell
HIST1H2BH	Antigen secretion	B cell
SEC61B	Antigen secretion	B cell
ATP5J	Antigen secretion	B cell
CBWD6	Antigen secretion	B cell
TXNDC5	Antigen secretion	B cell
SGK	Antigen secretion	B cell
OSTC	Antigen secretion	B cell
KIAA0101	Antigen secretion	B cell
HIST1H3B	Antigen secretion	B cell
HIST1H3C	Antigen secretion	B cell
CHAC2	Antigen secretion	B cell
HIST1H3G	Antigen secretion	B cell
HIST1H2BB	Antigen secretion	B cell
CNPY2	Antigen secretion	B cell
LOC646567	Antigen secretion	B cell
LGALS3	Antigen secretion	B cell
FLJ40330	Antigen secretion	B cell
UQCRQ	Antigen secretion	B cell
GGH	Antigen secretion	B cell
PRDX4	Antigen secretion	B cell
ATP5G1	Antigen secretion	B cell
TMEM208	Antigen secretion	B cell
UBL5	Antigen secretion	B cell
HIST1H4L	Antigen secretion	B cell
HIST1H4H	Antigen secretion	B cell
HIST2H3C	Antigen secretion	B cell
CCNC	Antigen secretion	B cell
SAR1B	Antigen secretion	B cell
LOC440145	Antigen secretion	B cell
MAN1A1	Antigen secretion	B cell
ATP6AP2	Antigen secretion	B cell
SELS	Antigen secretion	B cell
NDUFAB1	Antigen secretion	B cell
NDUFB7	Antigen secretion	B cell
LOC400948	Antigen secretion	B cell
HIST1H3I	Antigen secretion	B cell
LOC646630	Antigen secretion	B cell
CHCHD9	Antigen secretion	B cell
ZBTB8OS	Antigen secretion	B cell
SLC33A1	Antigen secretion	B cell
GSTP1	Antigen secretion	B cell
CYCSP52	Antigen secretion	B cell
LOC650321	Antigen secretion	B cell
LOC646900	Antigen secretion	B cell
CYCSL1	Antigen secretion	B cell
NDUFB9	Antigen secretion	B cell
BOLA2	Antigen secretion	B cell
ROMO1	Antigen secretion	B cell
C20orf52	Antigen secretion	B cell
LOC100131801	Antigen secretion	B cell
MGC4677	Antigen secretion	B cell
MCTS1	Antigen secretion	B cell
POMP	Antigen secretion	B cell
C11orf10	Antigen secretion	B cell
LOC387882	Antigen secretion	B cell
NDUFA2	Antigen secretion	B cell
PSME2	Antigen secretion	B cell
NCRNA00152	Antigen secretion	B cell
APOBEC3G	Antigen secretion	B cell
ASNS	Antigen secretion	B cell
LOC728324	Antigen secretion	B cell
HM13	Antigen secretion	B cell
RPL24	Antigen secretion	B cell
NDUFA1	Antigen secretion	B cell
LOC100128731	Antigen secretion	B cell
ATP5EP2	Antigen secretion	B cell
NDUFA4	Antigen secretion	B cell
LOC731365	Antigen secretion	B cell
ATP5I	Antigen secretion	B cell
LOC100132425	Antigen secretion	B cell
COX7A2	Antigen secretion	B cell
SNRPG	Antigen secretion	B cell
CHCHD2	Antigen secretion	B cell
LOC100130003	Antigen secretion	B cell
CKLF	Antigen secretion	B cell
C6orf125	Antigen secretion	B cell
HIST1H4I	Antigen secretion	B cell
FABP5L3	Antigen secretion	B cell
COX7B	Antigen secretion	B cell
RPS27L	Antigen secretion	B cell
LOC387934	Antigen secretion	B cell
CKS2	Antigen secretion	B cell
NDUFA11	Antigen secretion	B cell
TXNDC17	Antigen secretion	B cell
LOC653093	Antigen secretion	B cell
CNIH	Antigen secretion	B cell
HIST1H4J	Antigen secretion	B cell
HIST1H4C	Antigen secretion	B cell
RPA3	Antigen secretion	B cell
LOC100130289	Antigen secretion	B cell
PSMA3	Antigen secretion	B cell
RPL34	Antigen secretion	B cell
LOC541471	Antigen secretion	B cell
ANAPC11	Antigen secretion	B cell
CDKN3	Antigen secretion	B cell
CALML4	Antigen secretion	B cell
DNAJB9	Antigen secretion	B cell
ALG5	Antigen secretion	B cell
COMMD3	Antigen secretion	B cell
C6orf173	Antigen secretion	B cell
HSPA13	Antigen secretion	B cell
NDUFB6	Antigen secretion	B cell
PSMB3	Antigen secretion	B cell
LOC100134253	Antigen secretion	B cell
HIST1H4B	Antigen secretion	B cell
FAM193B	Antigen secretion	B cell
SELK	Antigen secretion	B cell
KDELR2	Antigen secretion	B cell
HMGN3	Antigen secretion	B cell
LOC100129426	Antigen secretion	B cell
LSM5	Antigen secretion	B cell
HIST2H3D	Antigen secretion	B cell
C1orf91	Antigen secretion	B cell
HSPC171	Antigen secretion	B cell
IGJ	Antigen secretion	B cell
C15orf24	Antigen secretion	B cell
EEF1B2	Antigen secretion	B cell
SPCS2	Antigen secretion	B cell
HIST1H4K	Antigen secretion	B cell
EIF1AX	Antigen secretion	B cell
TMED2	Antigen secretion	B cell
PTTG3P	Antigen secretion	B cell
TIMM8B	Antigen secretion	B cell
TIMD4	Antigen secretion	B cell
LOC100131727	Antigen secretion	B cell
UBE2T	Antigen secretion	B cell
PSMA6	Antigen secretion	B cell
TXN	Antigen secretion	B cell
LOC730455	Antigen secretion	B cell
AKR1A1	Antigen secretion	B cell
HIST1H2BO	Antigen secretion	B cell
LOC100131785	Antigen secretion	B cell
RRAGD	Antigen secretion	B cell
C7orf55	Antigen secretion	B cell
C12orf48	Antigen secretion	B cell
TMEM167A	Antigen secretion	B cell
LOC644131	Antigen secretion	B cell
HAX1	Antigen secretion	B cell
LOC653604	Antigen secretion	B cell
LOC389293	Antigen secretion	B cell
EAF2	Antigen secretion	B cell
YWHAE	Antigen secretion	B cell
ATP5L	Antigen secretion	B cell
SUB1	Antigen secretion	B cell
NDUFB2	Antigen secretion	B cell
GUK1	Antigen secretion	B cell
LOC100133477	Antigen secretion	B cell
LGALS1	Antigen secretion	B cell
RPS21	Antigen secretion	B cell
LOC388955	Antigen secretion	B cell
PSMB4	Antigen secretion	B cell
LOC341457	Antigen secretion	B cell
LOC645317	Antigen secretion	B cell
IFI27L2	Antigen secretion	B cell
MRPS15	Antigen secretion	B cell
COX6C	Antigen secretion	B cell
SEC11A	Antigen secretion	B cell
SNRPD2	Antigen secretion	B cell
NDUFB3	Antigen secretion	B cell
C6orf115	Antigen secretion	B cell
TCEB2	Antigen secretion	B cell
NDUFA7	Antigen secretion	B cell
LOC646501	Antigen secretion	B cell
NAT5	Antigen secretion	B cell
C13orf27	Antigen secretion	B cell
SRP54	Antigen secretion	B cell
MRPS33	Antigen secretion	B cell
NUDT5	Antigen secretion	B cell
TPRKB	Antigen secretion	B cell
TOMM6	Antigen secretion	B cell
LOC645969	Antigen secretion	B cell
LOC100133398	Antigen secretion	B cell
NDUFS5	Antigen secretion	B cell
C13orf37	Antigen secretion	B cell
SLC25A3	Antigen secretion	B cell
TIMM23	Antigen secretion	B cell
NDUFA9	Antigen secretion	B cell
WIPI1	Antigen secretion	B cell
CASP3	Antigen secretion	B cell
WARS	Antigen secretion	B cell
MRPL18	Antigen secretion	B cell
SGK1	Antigen secretion	B cell
UAP1	Antigen secretion	B cell
LOC23117	Antigen secretion	B cell
ETF1	Antigen secretion	B cell
LDHA	Antigen secretion	B cell
NDUFA13	Antigen secretion	B cell
NET1	Antigen secretion	B cell
HIST1H2BK	Antigen secretion	B cell
TYMS	Antigen secretion	B cell
APRT	Antigen secretion	B cell
UQCRH	Antigen secretion	B cell
MIF	Antigen secretion	B cell
RPS6KB2	Antigen secretion	B cell
TRAM1	Antigen secretion	B cell
UQCRHL	Antigen secretion	B cell
SLC35B1	Antigen secretion	B cell
H2AFZ	Antigen secretion	B cell
XBP1	Antigen secretion	B cell
SRGN	Antigen secretion	B cell
DPM3	Antigen secretion	B cell
NDUFV2	Antigen secretion	B cell
TMED10P	Antigen secretion	B cell
LOC440043	Antigen secretion	B cell
HSP90B1	Antigen secretion	B cell
MGC29506	Antigen secretion	B cell
TNFRSF17	Antigen secretion	B cell
FKBP11	Antigen secretion	B cell
PDIA4	Antigen secretion	B cell
HRASLS2	Antigen secretion	B cell
ARMET	Antigen secretion	B cell
SDF2L1	Antigen secretion	B cell
EIF4A1	Antigen secretion	B cell
DAD1	Antigen secretion	B cell
PHPT1	Antigen secretion	B cell
PDIA6	Antigen secretion	B cell
DNAJB11	Antigen secretion	B cell
CD38	Antigen secretion	B cell
PEBP1	Antigen secretion	B cell
NUCB2	Antigen secretion	B cell
LOC652694	Antigen secretion	B cell
SLC44A1	Antigen secretion	B cell
PPIB	Antigen secretion	B cell
PRDM1	Antigen secretion	B cell
ELL2	Antigen secretion	B cell
SSR3	Antigen secretion	B cell
STT3B	Antigen secretion	B cell
CANX	Antigen secretion	B cell
FAM46C	Antigen secretion	B cell
CAV1	Antigen secretion	B cell
TST	Antigen secretion	B cell
PREB	Antigen secretion	B cell
MRPL45	Antigen secretion	B cell
COX6A1	Antigen secretion	B cell
C19orf10	Antigen secretion	B cell
LOC729898	Antigen secretion	B cell
BRP44L	Antigen secretion	B cell
SLC25A4	Antigen secretion	B cell
PSAT1	Antigen secretion	B cell
PERP	Antigen secretion	B cell
NDFIP2	Antigen secretion	B cell
ADI1	Antigen secretion	B cell
PIGM	Antigen secretion	B cell
TXNDC11	Antigen secretion	B cell
DNAJC3	Antigen secretion	B cell
SSR4	Antigen secretion	B cell
ARFGAP3	Antigen secretion	B cell
CALR	Antigen secretion	B cell
AQP3	Antigen secretion	B cell
NDUFS8	Antigen secretion	B cell
RPLP0	Antigen secretion	B cell
KLHL14	Antigen secretion	B cell
PIGF	Antigen secretion	B cell
P4HB	Antigen secretion	B cell
IGLL1	Antigen secretion	B cell
LOC652493	Antigen secretion	B cell
LOC647450	Antigen secretion	B cell
LOC647506	Antigen secretion	B cell
MRPL23	Antigen secretion	B cell
HIBCH	Antigen secretion	B cell
EBNA1BP2	Antigen secretion	B cell
C2orf30	Antigen secretion	B cell
LOC653566	Antigen secretion	B cell
FIS1	Antigen secretion	B cell
LOC100129681	Antigen secretion	B cell
LOC649214	Antigen secretion	B cell
LOC644380	Antigen secretion	B cell
PSMB2	Antigen secretion	B cell
NOP10	Antigen secretion	B cell
CCR2	Antigen secretion	B cell
HIST1H2BC	Antigen secretion	B cell
HIST2H2AA4	Antigen secretion	B cell
HIST1H2BM	Antigen secretion	B cell
GINS2	Antigen secretion	B cell
HIST3H2A	Antigen secretion	B cell
ALG14	Antigen secretion	B cell
AGA	Antigen secretion	B cell
ITM2C	Antigen secretion	B cell
AYP1p1	Antigen secretion	B cell
CLPTM1	Antigen secretion	B cell
CERK	Antigen secretion	B cell
SIVA1	Antigen secretion	B cell
SIVA	Antigen secretion	B cell
LOC729769	Antigen secretion	B cell
EVI2A	Antigen secretion	B cell
C21orf91	Antigen secretion	B cell
YIF1B	Antigen secretion	B cell
HIST2H2AB	Antigen secretion	B cell
HIST1H2BE	Antigen secretion	B cell
HIST1H2AE	Antigen secretion	B cell
H2AFJ	Antigen secretion	B cell
HIST2H2AC	Antigen secretion	B cell
HIST1H4A	Antigen secretion	B cell
HIST1H2AH	Antigen secretion	B cell
HIST1H4E	Antigen secretion	B cell
HIST1H2BF	Antigen secretion	B cell
HIST1H2BG	Antigen secretion	B cell
SERF2	Antigen secretion	B cell
LOC649049	Antigen secretion	B cell
ENY2	Antigen secretion	B cell
MRPL48	Antigen secretion	B cell
LSM3	Antigen secretion	B cell
CLDND1	Antigen secretion	B cell
ARF4	Antigen secretion	B cell
SPCS1	Antigen secretion	B cell
PRDX3	Antigen secretion	B cell
LOC388474	Antigen secretion	B cell
XRCC6	Antigen secretion	B cell
ITGAE	Antigen secretion	B cell
C16orf61	Antigen secretion	B cell
TMEM93	Antigen secretion	B cell
DYNLL1	Antigen secretion	B cell
DRAP1	Antigen secretion	B cell
COMMD4	Antigen secretion	B cell
SUCLG1	Antigen secretion	B cell
MTDH	Antigen secretion	B cell
MRPL37	Antigen secretion	B cell
JTB	Antigen secretion	B cell
COX8A	Antigen secretion	B cell
CLPTM1L	Antigen secretion	B cell
ABCB9	Antigen secretion	B cell
MTX2	Antigen secretion	B cell
EZH2	Antigen secretion	B cell
DUSP5	Antigen secretion	B cell
LOC440957	Antigen secretion	B cell
ZC3HAV1L	Antigen secretion	B cell
SNHG9	Antigen secretion	B cell
EDEM2	Antigen secretion	B cell
MCEE	Antigen secretion	B cell
STT3A	Antigen secretion	B cell
C20orf24	Antigen secretion	B cell
RPN2	Antigen secretion	B cell
TDG	Antigen secretion	B cell
LOC729082	Antigen secretion	B cell
TMEM165	Antigen secretion	B cell
LOC729816	Antigen secretion	B cell
LOC341965	Antigen secretion	B cell
PSMD14	Antigen secretion	B cell
SNRPE	Antigen secretion	B cell
LOC646568	Antigen secretion	B cell
LOC641849	Antigen secretion	B cell
LOC400652	Antigen secretion	B cell
LOC645968	Antigen secretion	B cell
LOC100132457	Antigen secretion	B cell
MRPL51	Antigen secretion	B cell
HIGD1A	Antigen secretion	B cell
LOC100129118	Antigen secretion	B cell
LOC100133528	Antigen secretion	B cell
SF3B14	Antigen secretion	B cell
ENSA	Antigen secretion	B cell
LOC653147	Antigen secretion	B cell
TMEM14B	Antigen secretion	B cell
LOC642156	Antigen secretion	B cell
C7orf44	Antigen secretion	B cell
LOC100129086	Antigen secretion	B cell
ATP5J2	Antigen secretion	B cell
C14orf112	Antigen secretion	B cell
PSMA5	Antigen secretion	B cell
GMFG	Antigen secretion	B cell
LOC654189	Antigen secretion	B cell
LOC653115	Antigen secretion	B cell
CREM	Antigen secretion	B cell
LOC100133328	Antigen secretion	B cell
NCBP2	Antigen secretion	B cell
LOC644101	Antigen secretion	B cell
C17orf49	Antigen secretion	B cell
ATP6V1D	Antigen secretion	B cell
CRLS1	Antigen secretion	B cell
SLAMF7	Antigen secretion	B cell
C1orf43	Antigen secretion	B cell
LOC440354	Antigen secretion	B cell
CHMP6	Antigen secretion	B cell
C1orf85	Antigen secretion	B cell
DCTN6	Antigen secretion	B cell
C8orf76	Antigen secretion	B cell
MBNL2	Antigen secretion	B cell
SCFD1	Antigen secretion	B cell
DERA	Antigen secretion	B cell
NDUFB4	Antigen secretion	B cell
MGC13057	Antigen secretion	B cell
RABAC1	Antigen secretion	B cell
LOC100130932	Antigen secretion	B cell
CHCHD1	Antigen secretion	B cell
LOC100129759	Antigen secretion	B cell
TP53INP1	Antigen secretion	B cell
TRIB1	Antigen secretion	B cell
TRA1P2	Antigen secretion	B cell
HSP90B3P	Antigen secretion	B cell
IGLL3	Antigen secretion	B cell
RPN1	Antigen secretion	B cell
NSMCE4A	Antigen secretion	B cell
AK3	Antigen secretion	B cell
PRDX1	Antigen secretion	B cell
MAGEH1	Antigen secretion	B cell
COX5A	Antigen secretion	B cell
LOC644914	Antigen secretion	B cell
C15orf57	Antigen secretion	B cell
PRDX5	Antigen secretion	B cell
KRTCAP2	Antigen secretion	B cell
EED	Antigen secretion	B cell
NDUFB8	Antigen secretion	B cell
OAZ1	Antigen secretion	B cell
LOC644237	Antigen secretion	B cell
LOC440926	Antigen secretion	B cell
MYL6	Antigen secretion	B cell
SLC25A39	Antigen secretion	B cell
TUBA1B	Antigen secretion	B cell
RPL23A	Antigen secretion	B cell
HMGB2	Antigen secretion	B cell
SRP14	Antigen secretion	B cell
NDUFB10	Antigen secretion	B cell
GPX1	Antigen secretion	B cell
EBAG9	Antigen secretion	B cell
STOML2	Antigen secretion	B cell
CARHSP1	Antigen secretion	B cell
TRAPPC2L	Antigen secretion	B cell
RPL27A	Antigen secretion	B cell
B2M	Antigen secretion	B cell
ATPIF1	Antigen secretion	B cell
DUSP23	Antigen secretion	B cell
COX7A2L	Antigen secretion	B cell
TMED7	Antigen secretion	B cell
COX17	Antigen secretion	B cell
LOC647030	Antigen secretion	B cell
C6orf129	Antigen secretion	B cell
C20orf45	Antigen secretion	B cell
MRPS31	Antigen secretion	B cell
PSME1	Antigen secretion	B cell
PARK7	Antigen secretion	B cell
MRPL32	Antigen secretion	B cell
UQCRB	Antigen secretion	B cell
PKHD1L1	Antigen secretion	B cell
STRA13	Antigen secretion	B cell
FAM18B	Antigen secretion	B cell
PSMA1	Antigen secretion	B cell
POLR2H	Antigen secretion	B cell
LARP1B	Antigen secretion	B cell
CCDC90A	Antigen secretion	B cell
LOC646049	Antigen secretion	B cell
NME1	Antigen secretion	B cell
COMMD1	Antigen secretion	B cell
ISCA1L	Antigen secretion	B cell
HIST1H4F	Antigen secretion	B cell
C14orf156	Antigen secretion	B cell
GTF2A2	Antigen secretion	B cell
HSH2D	Antigen secretion	B cell
IMP4	Antigen secretion	B cell
MRPL22	Antigen secretion	B cell
MORF4L2	Antigen secretion	B cell
EEF1E1	Antigen secretion	B cell
VBP1	Antigen secretion	B cell
ATP5O	Antigen secretion	B cell
TMEM4	Antigen secretion	B cell
LOC729835	Antigen secretion	B cell
CYP20A1	Antigen secretion	B cell
HIST1H3A	Antigen secretion	B cell
HIST1H2BJ	Antigen secretion	B cell
HIST1H3D	Antigen secretion	B cell
HIST1H2AB	Antigen secretion	B cell
ASB3	Antigen secretion	B cell
GMNN	Antigen secretion	B cell
RNU12	Antigen secretion	B cell
LOC647302	Antigen secretion	B cell
LOC100130178	Antigen secretion	B cell
CCDC58	Antigen secretion	B cell
C1orf50	Antigen secretion	B cell
TMCO1	Antigen secretion	B cell
SRPRB	Antigen secretion	B cell
LOC648024	Antigen secretion	B cell
TMEM141	Antigen secretion	B cell
ICT1	Antigen secretion	B cell
PPA1	Antigen secretion	B cell
NPM3	Antigen secretion	B cell
LOC100134537	Antigen secretion	B cell
MGAT4A	Antigen secretion	B cell
CRELD2	Antigen secretion	B cell
PIM2	Antigen secretion	B cell
LOC730382	Antigen secretion	B cell
CCDC72	Antigen secretion	B cell
TMEM179B	Antigen secretion	B cell
SNRPA1	Antigen secretion	B cell
SNRPF	Antigen secretion	B cell
LOC729148	Antigen secretion	B cell
BACH1	Antigen secretion	B cell
ARL5A	Antigen secretion	B cell
LOC650518	Antigen secretion	B cell
SHFM1	Antigen secretion	B cell
COPB1	Antigen secretion	B cell
BOLA3	Antigen secretion	B cell
MND1	Antigen secretion	B cell
GLRX2	Antigen secretion	B cell
THEM2	Antigen secretion	B cell
C1orf97	Antigen secretion	B cell
SCO2	Antigen secretion	B cell
PGAM1	Antigen secretion	B cell
CD58	Antigen secretion	B cell
LOC653479	Antigen secretion	B cell
HSPD1	Antigen secretion	B cell
TXNDC12	Antigen secretion	B cell
TRABD	Antigen secretion	B cell
MRPL53	Antigen secretion	B cell
NTAN1	Antigen secretion	B cell
MRPL27	Antigen secretion	B cell
LOC440063	Antigen secretion	B cell
LOC134997	Antigen secretion	B cell
PPIAL4A	Antigen secretion	B cell
LOC439953	Antigen secretion	B cell
UBE2E1	Antigen secretion	B cell
NXT2	Antigen secretion	B cell
MRPS28	Antigen secretion	B cell
MRPS24	Antigen secretion	B cell
IFT20	Antigen secretion	B cell
WBSCR22	Antigen secretion	B cell
C12orf11	Antigen secretion	B cell
PPIL5	Antigen secretion	B cell
CCDC117	Antigen secretion	B cell
LOC345041	Antigen secretion	B cell
CYC1	Antigen secretion	B cell
KDELR1	Antigen secretion	B cell
ISG20	Antigen secretion	B cell
IRF4	Antigen secretion	B cell
GFPT1	Antigen secretion	B cell
AK2	Antigen secretion	B cell
ADAM10	Antigen secretion	B cell
RPL26L1	Antigen secretion	B cell
RBX1	Antigen secretion	B cell
MRPL36	Antigen secretion	B cell
C2orf25	Antigen secretion	B cell
MMADHC	Antigen secretion	B cell
ATP5F1	Antigen secretion	B cell
VDAC3	Antigen secretion	B cell
GLRX	Antigen secretion	B cell
NDUFAF2	Antigen secretion	B cell
LOC643872	Antigen secretion	B cell
LOC644992	Antigen secretion	B cell
HIST1H2AD	Antigen secretion	B cell
TOMM5	Antigen secretion	B cell
PTS	Antigen secretion	B cell
NSMCE2	Antigen secretion	B cell
NDUFB11	Antigen secretion	B cell
HIST1H1E	Antigen secretion	B cell
HIST1H1C	Antigen secretion	B cell
C1GALT1C1	Antigen secretion	B cell
SSR1	Antigen secretion	B cell
GTF2A1	Antigen secretion	B cell
MGAT2	Antigen secretion	B cell
MRPS17	Antigen secretion	B cell
NCRNA00081	Antigen secretion	B cell
LOC641844	Antigen secretion	B cell
UBE1DC1	Antigen secretion	B cell
MRPL41	Antigen secretion	B cell
HEBP2	Antigen secretion	B cell
DERL2	Antigen secretion	B cell
C8orf59	Antigen secretion	B cell
LSMD1	Antigen secretion	B cell
COX5B	Antigen secretion	B cell
DSTN	Antigen secretion	B cell
TPST2	Antigen secretion	B cell
LOC652775	Antigen secretion	B cell
LOC100129673	Antigen secretion	B cell
BRP44	Antigen secretion	B cell
PSMB6	Antigen secretion	B cell
GLRX5	Antigen secretion	B cell
UBE2G1	Antigen secretion	B cell
ATP1B3	Antigen secretion	B cell
RHEB	Antigen secretion	B cell
HIST4H4	Antigen secretion	B cell
LOC100130291	Antigen secretion	B cell
CISD2	Antigen secretion	B cell
IFI27L1	Antigen secretion	B cell
GTPBP8	Antigen secretion	B cell
Magmas	Antigen secretion	B cell
LOC645405	Antigen secretion	B cell
HMGB1L1	Antigen secretion	B cell
DDOST	Antigen secretion	B cell
LOC730107	Antigen secretion	B cell
UNC50	Antigen secretion	B cell
TRMT112	Antigen secretion	B cell
CITED2	Antigen secretion	B cell
TMEM85	Antigen secretion	B cell
CCDC59	Antigen secretion	B cell
PCNA	Antigen secretion	B cell
PSMC2	Antigen secretion	B cell
FBXW7	Antigen secretion	B cell
CNIH4	Antigen secretion	B cell
LOC100132346	Antigen secretion	B cell
MRPL14	Antigen secretion	B cell
SRP19	Antigen secretion	B cell
RANBP1	Antigen secretion	B cell
DEF8	Antigen secretion	B cell
LOC642956	Antigen secretion	B cell
KLHL5	Antigen secretion	B cell
